# Supplementary material for: Proteomics Studies in Gestational Diabetes Mellitus: A Systematic Review and Meta-Analysis
Source: J Clin Med. 2022 May 12;11(10):2737. doi: 10.3390/jcm11102737 (PMC9143836; doi:10.3390/jcm11102737)
Supplement: Supplementary file 1 [file jcm-11-02737-s001.zip]

Archive with 11 entries (10 files):
- jcm-1695841-SI/
- jcm-1695841-SI/Data extraction template.pdf
- jcm-1695841-SI/PRISMA-2009-Checklist-MS-Word.pdf
- jcm-1695841-SI/Study search strategy.pdf
- jcm-1695841-SI/Supplementary Figure 41.pdf
- jcm-1695841-SI/Supplementary Figure 42.pdf
- jcm-1695841-SI/Supplementary Figure 43.pdf
- jcm-1695841-SI/Supplementary Figure 44.pdf
- jcm-1695841-SI/Supplementary Figures 1 to 40.pdf
- jcm-1695841-SI/Supplementary Table 4.pdf
- jcm-1695841-SI/Supplementary Tables 1 2 3 5 6 7 8 9.pdf
